# Supplementary material for: Early Growth Response Gene 1 Benefits Autoimmune Disease by Promoting Regulatory T Cell Differentiation as a Regulator of Foxp3
Source: Research (Wash D C). 2025 Apr 15;8:0662. doi: 10.34133/research.0662 (PMC11997311; doi:10.34133/research.0662)
Supplement: Supplementary 1 — Supplementary Methods Figs. S1 to S7 Tables S1 and S2 [file research.0662.f1.zip]

Archive with 8 entries (8 files):
- figS1-01.jpg
- figS2-01.jpg
- figS3.jpg
- figS4.jpg
- figS5.jpg
- figS6.jpg
- figS7.jpg
- Supplemental Materials-10-24(1).docx
